# Supplementary material for: A 14-Day Double-Blind, Randomized, Controlled Crossover Intervention Study with Anti-Bacterial Benzyl Isothiocyanate from Nasturtium (Tropaeolum majus) on Human Gut Microbiome and Host Defense
Source: Nutrients. 2024 Jan 26;16(3):373. doi: 10.3390/nu16030373 (PMC10857499; doi:10.3390/nu16030373)
Supplement: Supplementary file 1 [file nutrients-16-00373-s001.zip]

Archive with 1 entries (1 files):
- nutrients-2752294-supplementary.pdf
